# Supplementary material for: Structured Docosahexaenoic Acid (DHA) Enhances Motility and Promotes the Antioxidant Capacity of Aged C. elegans
Source: Cells. 2023 Jul 26;12(15):1932. doi: 10.3390/cells12151932 (PMC10417004; doi:10.3390/cells12151932)
Supplement: Supplementary file 1 [file cells-12-01932-s001.zip]

Archive with 1 entries (1 files):
- cells-2505969-supplementary.pdf
